# Supplementary material for: Determination of superior Pistacia chinensis accession with high-quality seed oil and biodiesel production and revelation of LEC1/WRI1-mediated high oil accumulative mechanism for better developing woody biodiesel
Source: BMC Plant Biol. 2023 May 19;23:268. doi: 10.1186/s12870-023-04267-y (PMC10197815; doi:10.1186/s12870-023-04267-y)
Supplement: Supplementary file 1 — Additional file 1. [file 12870_2023_4267_MOESM1_ESM.xlsx]

## Sheet: Sheet1
Table S1 Seed phenotype and oil content among different accessions of P. chinensis
Index	PC-BJ	PC-AH	PC-SX	PC-HN	PC-HB	Annotation
Seed dry weight (mg)	19.12 ± 0.52c	15.01 ± 0.44d	22.87 ± 0.50b	26.23 ± 0.58a	17.84 ± 0.38c	The statistical results matched with the result in Fig. 1a
Longitudinal diameter of seed (mm)	4.18 ± 0.09c	3.68 ± 0.08d	4.52 ± 0.08b	4.87 ± 0.08a	4.44 ± 0.07b	The statistical results matched with the result in Fig. 1b
Transverse diameter of seed (mm)	2.85 ± 0.06c	2.56 ± 0.06d	3.11 ± 0.06b	3.58 ± 0.06a	2.82 ± 0.06c	The statistical results matched with the result in Fig. 1c
Oil content in seed dry weight (%, g/g)	52.09 ± 0.42c	50.76 ± 0.32d	55.37 ± 0.61b	60.88 ± 0.34a	54.42 ± 0.32b	The statistical results matched with the result in Fig. 2a
Density of stained red aera on transverse section (%)	48.00 ± 0.39e	52.07 ± 0.45d	64.75 ± 0.58b	71.92 ± 0.51a	62.26 ± 0.45c	The statistical results matched with the result in Fig. 2g
Density of stained red area on longitudinal section (%)	51.30 ± 0.28d	50.35 ± 0.33d	64.92 ± 0.48b	69.56 ± 0.48a	62.21 ± 0.41c	The statistical results matched with the result in Fig. 2h
