# Supplementary material for: Determination of superior Pistacia chinensis accession with high-quality seed oil and biodiesel production and revelation of LEC1/WRI1-mediated high oil accumulative mechanism for better developing woody biodiesel
Source: BMC Plant Biol. 2023 May 19;23:268. doi: 10.1186/s12870-023-04267-y (PMC10197815; doi:10.1186/s12870-023-04267-y)
Supplement: Supplementary file 2 — Additional file 2. [file 12870_2023_4267_MOESM2_ESM.xlsx]

## Sheet: Sheet1
Table S2 The ratios of FA compositions in seed oil among different accessions of P. chinensis
Ratio	PC-BJ	PC-AH	PC-SX	PC-HN	PC-HB	Annotation
PUFA/MUFA	7.90E-01 ± 1.60E-02c	1.01E+00 ± 1.61E-02a	5.85E-01 ± 1.52E-02d	2.66E-01 ± 1.90E-02e	8.54E-01 ± 1.82E-02b	The statistical results matched with the result in Fig. 3a
C18:2/C18:1	7.25E-01 ± 9.24E-03c	9.26E-01 ± 9.13E-03a	5.60E-01 ± 9.10E-03d	2.52E-01 ± 9.12E-03e	8.02E-01 ± 9.12E-03b	The statistical results matched with the result in Fig. 3b
C20-24/C16-18	3.67E-03 ± 4.00E-05a	3.51E-03 ± 3.00E-05b	2.88E-03 ± 3.10E-05c	2.41E-03 ± 3.82E-05d	2.83E-03 ± 3.12E-05c	The statistical results matched with the result in Fig. 3c
