# Supplementary material for: Determination of superior Pistacia chinensis accession with high-quality seed oil and biodiesel production and revelation of LEC1/WRI1-mediated high oil accumulative mechanism for better developing woody biodiesel
Source: BMC Plant Biol. 2023 May 19;23:268. doi: 10.1186/s12870-023-04267-y (PMC10197815; doi:10.1186/s12870-023-04267-y)
Supplement: Supplementary file 3 — Additional file 3. [file 12870_2023_4267_MOESM3_ESM.xlsx]

## Sheet: Sheet1
Table S3 Relative expression level of TFs among different accessions of P. chinensis
Gene	PC-BJ	PC-AH	PC-SX	PC-HN	PC-HB	Annotation
LEC1	71.48 ± 3.02e	89.11 ± 3.13d	121.53 ± 3.84b	147.33 ± 3.71a	105.13 ± 2.46c	The statistical results matched with the result in Fig. 4a
L1L	56.57 ± 2.55e	67.06 ± 2.21b	76.21 ± 3.05a	66.92 ± 3.42c	57.29 ± 2.64d
ABI3	28.35 ± 1.34b	29.08 ± 1.29b	30.57 ± 2.05ab	35.33 ± 2.47a	27.11 ± 1.60b
FUS3	22.48 ± 2.39c	34.43 ± 2.35b	32.20 ± 1.83b	41.92 ± 2.39a	32.32 ± 1.91b
WRI1	75.88 ± 2.84e	97.08 ± 2.92d	186.90 ± 3.33b	211.01 ± 3.93a	144.03 ± 3.32c
VAL1	36.93 ± 1.91ab	39.99 ± 2.22a	40.58 ± 2.15a	39.58 ± 2.30ab	33.95 ± 2.19b
VAL2	6.20 ± 0.68c	10.57 ± 0.74ab	9.32 ± 0.97b	12.17 ± 1.54a	8.67 ± 1.07bc
VAL3	13.13 ± 1.23c	19.56 ± 2.34b	19.82 ± 1.75b	25.67 ± 1.43a	19.40 ± 1.52b
EMF2	20.97 ± 2.20c	31.95 ± 1.94ab	27.40 ± 1.70b	36.75 ± 2.15a	28.50 ± 2.10b
DOF1	21.00 ± 0.99b	33.56 ± 2.37a	35.13 ± 1.88a	32.08 ± 1.61a	24.61 ± 1.81b
AP2	37.64 ± 2.15a	41.37 ± 1.79a	27.72 ± 1.70b	16.92 ± 1.22c	29.24 ± 1.67b
GL2	40.76 ± 2.29a	44.57 ± 1.53a	40.07 ± 2.24a	39.86 ± 1.52a	41.09 ± 1.37a
