# Supplementary material for: Determination of superior Pistacia chinensis accession with high-quality seed oil and biodiesel production and revelation of LEC1/WRI1-mediated high oil accumulative mechanism for better developing woody biodiesel
Source: BMC Plant Biol. 2023 May 19;23:268. doi: 10.1186/s12870-023-04267-y (PMC10197815; doi:10.1186/s12870-023-04267-y)
Supplement: Supplementary file 7 — Additional file 7. [file 12870_2023_4267_MOESM7_ESM.xlsx]

## Sheet: Sheet1
Table S5 Phenotype analyses among the controls and transgenic lines of Arabidopsis
Phenotype	Developmental stage	WT	NT	35S::PcWRI1	35S::PcLEC1	Annotation
Root length (cm)		3.05 ± 0.09c	3.28 ± 0.08b	4.78 ± 0.07a	4.98 ± 0.08a	The statistical results matched with the result in Fig. 6h
Thousand-seed weight (mg)		12.50 ± 0.38c	12.63 ± 0.45c	20.57 ± 0.50a	16.17 ± 0.51b	The statistical results matched with the result in Fig. 6i
Plant height (cm)	21 d	0.98 ± 0.01a	1.02 ± 0.01a	1.01 ± 0.01a	1.02 ± 0.01a	The statistical results matched with the result in Fig. 6j
	24 d	1.17 ± 0.29b	1.33 ± 0.28b	1.02 ± 0.05b	2.33 ± 0.58a
	27 d	3.00 ± 0.04b	3.67 ± 0.58b	1.17 ± 0.29c	5.67 ± 0.52a
	30 d	5.33 ± 0.57c	7.02 ± 0.50b	3.83 ± 0.56c	9.67 ± 0.76a
	33 d	9.33 ± 0.54b	10.33 ± 0.59b	9.33 ± 0.52b	14.50 ± 0.50a
	36 d	15.33 ± 0.60c	17.33 ± 0.54b	16.67 ± 0.55bc	20.17 ± 0.73a
	39 d	23.83 ± 0.29b	25.17 ± 0.28b	25.00 ± 0.65b	27.66 ± 0.71a
	42 d	27.17 ± 0.29c	27.33 ± 0.53c	30.57 ± 0.60b	35.68 ± 0.82a
	45 d	30.17 ± 0.76c	31.33 ± 0.58c	33.67 ± 0.60b	41.03 ± 0.85a
	48 d	31.33 ± 0.55c	32.02 ± 0.53c	34.57 ± 0.55b	42.33 ± 0.57a
