# Supplementary material for: Determination of superior Pistacia chinensis accession with high-quality seed oil and biodiesel production and revelation of LEC1/WRI1-mediated high oil accumulative mechanism for better developing woody biodiesel
Source: BMC Plant Biol. 2023 May 19;23:268. doi: 10.1186/s12870-023-04267-y (PMC10197815; doi:10.1186/s12870-023-04267-y)
Supplement: Supplementary file 8 — Additional file 8. [file 12870_2023_4267_MOESM8_ESM.xlsx]

## Sheet: Sheet1
Table S6 Oil content in developing seeds of the controls and transgenic Arabidopsis
Developmental stage (DAA)	WT	NT	35S::PcWRI1	35S::PcLEC1	Annotation
4	0.91 ± 0.27a	0.92 ± 0.28a	1.10 ± 0.31a	0.91 ± 0.29a	The statistical results matched with the result in Fig. 7b
8	1.21 ± 0.37a	1.21 ± 0.36a	1.48 ± 0.40a	1.42 ± 0.41a
12	13.89 ± 0.32b	14.09 ± 0.35b	17.16 ± 0.35a	16.21 ± 0.52a
16	50.74 ± 0.75c	50.46 ± 0.69c	61.02 ± 0.59a	58.38 ± 0.65b
20	48.45 ± 0.78c	47.19 ± 0.81c	59.88 ± 0.84a	57.04 ± 0.76b
