# Supplementary material for: Determination of superior Pistacia chinensis accession with high-quality seed oil and biodiesel production and revelation of LEC1/WRI1-mediated high oil accumulative mechanism for better developing woody biodiesel
Source: BMC Plant Biol. 2023 May 19;23:268. doi: 10.1186/s12870-023-04267-y (PMC10197815; doi:10.1186/s12870-023-04267-y)
Supplement: Supplementary file 9 — Additional file 9. [file 12870_2023_4267_MOESM9_ESM.xlsx]

## Sheet: Sheet1
	Table S7 Spatiotemporal expression of PcWRI1 and PcLEC1 in different tissues and developing seeds of transgenic Arabidopsis
Genes	Lines	Flowers	Leaves	Stems	Roots	Seeds					Annotation
						4 DAA	8 DAA	12 DAA	16 DAA	20 DAA
PcWRI1	35S::PcWRI1 #1	1.00 ± 0.21a	4.83 ± 0.52a	3.39 ± 0.47b	3.12 ± 0.51b	6.56 ± 0.54a	12.63 ± 0.64a	22.65 ± 0.72ab	37.30 ± 0.83b	53.32 ± 0.98ab	The statistical results matched with the result in Fig. 8a
	35S::PcWRI1 #2	1.00 ± 0.19a	5.86 ± 0.71a	4.56 ± 0.52ab	5.07 ± 0.81a	7.18 ± 0.52a	13.13 ± 0.62a	24.00 ± 0.88a	41.92 ± 1.04a	55.48 ± 1.11a
	35S::PcWRI1 #3	1.00 ± 0.20a	5.54 ± 0.48a	5.50 ± 0.82a	5.21 ± 0.53a	7.14 ± 0.49a	12.37 ± 1.03a	21.72 ± 0.74b	39.91 ± 1.21a	51.42 ± 1.42b
PcLEC1	35S::PcLEC1 #1	1.00 ± 0.22a	29.45 ± 1.02a	22.31 ± 0.52a	25.91 ± 0.52a	1.23 ± 0.46b	1.31 ± 0.31a	32.65 ± 0.72a	19.42 ± 0.82a	7.42 ± 0.52a	The statistical results matched with the result in Fig. 8b
	35S::PcLEC1 #2	1.00 ± 0.21a	26.53 ± 0.99b	20.89 ± 0.54ab	23.90 ± 0.79b	2.61 ± 0.51a	1.47 ± 0.32a	31.78 ± 0.92a	18.99 ± 0.71a	6.71 ± 0.51a
	35S::PcLEC1 #3	1.00 ± 0.21a	27.74 ± 0.52ab	19.83 ± 0.81b	21.69 ± 0.48c	2.45 ± 0.50ab	1.44 ± 0.23a	29.35 ± 0.73b	18.67 ± 0.83a	6.82 ± 0.41a
