# Supplementary material for: Determination of superior Pistacia chinensis accession with high-quality seed oil and biodiesel production and revelation of LEC1/WRI1-mediated high oil accumulative mechanism for better developing woody biodiesel
Source: BMC Plant Biol. 2023 May 19;23:268. doi: 10.1186/s12870-023-04267-y (PMC10197815; doi:10.1186/s12870-023-04267-y)
Supplement: Supplementary file 10 — Additional file 10. [file 12870_2023_4267_MOESM10_ESM.xlsx]

## Sheet: Sheet1
Table S8 Relative expression level of oil biosynthesis-related TFs in developing seeds of transgenic Arabidopsis
Gene	Developmental stage	WT	35S::PcWRI1	35S::PcLEC1	Annotation
AtLEC1	4 DAA	1.00 ± 0.02a	0.38 ± 0.02c	0.53 ± 0.02b	The statistical results matched with the result in Fig. 9a
	8 DAA	0.53 ± 0.01a	0.25 ± 0.01c	0.42 ± 0.01b
	12 DAA	0.34 ± 0.01a	0.18 ± 0.01c	0.27 ± 0.01b
	16 DAA	0.31 ± 0.01a	0.22 ± 0.01b	0.13 ± 0.01c
	20 DAA	0.28 ± 0.02a	0.21 ± 0.01b	0.05 ± 0.01c
AtLEC2	4 DAA	1.00 ± 0.02b	0.90 ± 0.02c	1.22 ± 0.02a	The statistical results matched with the result in Fig. 9b
	8 DAA	0.93 ± 0.02b	0.91 ± 0.01b	1.13 ± 0.01a
	12 DAA	0.84 ± 0.01a	0.42 ± 0.01c	0.45 ± 0.01b
	16 DAA	0.21 ± 0.01b	0.09 ± 0.01c	0.27 ± 0.01a
	20 DAA	0.13 ± 0.02a	0.04 ± 0.01b	0.04 ± 0.01b
AtABI3	4 DAA	1.00 ± 0.12a	1.28 ± 0.12a	1.22 ± 0.12a	The statistical results matched with the result in Fig. 9c
	8 DAA	1.27 ± 0.14c	3.51 ± 0.15a	3.11 ± 0.15b
	12 DAA	4.05 ± 0.75b	9.03 ± 0.76a	4.47 ± 0.75b
	16 DAA	12.01 ± 0.75c	35.33 ± 0.77a	16.01 ± 0.76b
	20 DAA	6.15 ± 0.87c	57.67 ± 0.89a	20.74 ± 0.88b
AtWRI1	4 DAA	1.00 ± 0.12c	2.34 ± 0.12b	4.12 ± 0.13a	The statistical results matched with the result in Fig. 9d
	8 DAA	3.25 ± 0.15b	2.87 ± 0.15b	7.03 ± 0.16a
	12 DAA	4.6 ± 0.16a	4.22 ± 0.16a	3.39 ± 0.15b
	16 DAA	4.94 ± 0.15c	8.56 ± 0.15b	13.59 ± 0.16a
	20 DAA	5.40 ± 0.17c	7.26 ± 0.18b	14.28 ± 0.13a
AtFUS3	4 DAA	1.00 ± 0.19a	1.21 ± 0.12a	1.10 ± 0.11a	The statistical results matched with the result in Fig. 9e
	8 DAA	1.72 ± 0.35c	7.98 ± 0.36b	9.44 ± 0.45a
	12 DAA	13.98 ± 0.54c	16.53 ± 0.44b	18.41 ± 0.46a
	16 DAA	22.50 ± 0.57c	24.96 ± 0.56b	30.01 ± 0.46a
	20 DAA	17.81 ± 0.66c	19.47 ± 0.57b	33.39 ± 0.65a
AtL1L	4 DAA	1.00 ± 0.19b	2.53 ± 0.12a	2.18 ± 0.12a	The statistical results matched with the result in Fig. 9f
	8 DAA	1.98 ± 0.35c	13.91 ± 0.47a	7.01 ± 0.47b
	12 DAA	23.04 ± 0.55c	35.18 ± 0.44a	28.62 ± 0.45b
	16 DAA	28.67 ± 0.56c	39.66 ± 0.57b	43.33 ± 0.46a
	20 DAA	34.14 ± 0.48a	14.05 ± 0.36b	7.66 ± 0.37c
