# Supplementary material for: Determination of superior Pistacia chinensis accession with high-quality seed oil and biodiesel production and revelation of LEC1/WRI1-mediated high oil accumulative mechanism for better developing woody biodiesel
Source: BMC Plant Biol. 2023 May 19;23:268. doi: 10.1186/s12870-023-04267-y (PMC10197815; doi:10.1186/s12870-023-04267-y)
Supplement: Supplementary file 11 — Additional file 11. [file 12870_2023_4267_MOESM11_ESM.xlsx]

## Sheet: Sheet1
Table S9 The information of primers used for PcWRI1 and PcLEC1 cloning and vector construction
Primer Name	Primer sequences (5′-3′)	Annotation
PcWRI1-U	TTCCAAAGGGGACGAAATTGTAACG	PcWRI1 cloning
PcWRI1-D	GGCAATGGTTTTTCAATAATCTCCC
PcLEC1-U	ATGGAACGTCAAGCCGGATTC	PcLEC1 cloning
PcLEC1-D	TCATTTGAACTGAGAAAATGGGTCG
PcWRI1-F-EcoRI	cggaattcATGAAGAGGTCTCATTCTAGTTC	pCAMBIA2300/CaMV35S::PcWRI1 construction
PcWRI1-R-BamHI	cgcggatccATAATAGTTACAACTTACAAG
PcLEC1-F-KpnI	ggggtaccATGGAACGTCAAGCCG	pCAMBIA2300/CaMV35S::PcLEC1 construction
PcLEC1-R-Xbal	gctctagaTCATTTGAACTGAGAAAATGGGTCG
