# Supplementary material for: Determination of superior Pistacia chinensis accession with high-quality seed oil and biodiesel production and revelation of LEC1/WRI1-mediated high oil accumulative mechanism for better developing woody biodiesel
Source: BMC Plant Biol. 2023 May 19;23:268. doi: 10.1186/s12870-023-04267-y (PMC10197815; doi:10.1186/s12870-023-04267-y)
Supplement: Supplementary file 12 — Additional file 12. [file 12870_2023_4267_MOESM12_ESM.xlsx]

## Sheet: Sheet1
Table S10 The information of primers used for qRT-PCR in the seeds of Pistacia chinensis and different tissues of transgenic Arabidopsis thaliana
	Gene Name	Definition	Forward Primer	Reverse Primer	Ampliconsize (bp)	The materials used for qRT-PCR detection
Transcription factors of Pistacia chinensis	PcWRI1	WRINKLED 1	5´-ACAACGAGGCGACAAACA-3´	5´-GGACGAAGACAGTAACCTAACC-3´	101	Different tissues and developing seeds of the controls (WT and NT) and transgenic PcWRI1 or PcLEC1 Arabidopsis (See Fig. 8)
	PcLEC1	LEAFY COTYLEDON 1	5´-CAAGCTCCCAAGACCATCAA-3´	5´-CTGTGTTTAAGGAGGAGGCAA-3´	98
Transcription factors of Arabidopsis thaliana	AtWRI1	WRINKLED 1	5´-CACGAGTGCTTGAACTTGGA-3´	5´-GCAGAGTCAGTAGATAAGCAAGAC-3´	101	Different tissues and developing seeds of the controls (WT and NT) and transgenic PcWRI1 or PcLEC1 Arabidopsis (See Fig. 9)
	AtLEC1	LEAFY COTYLEDON 1	5´-CGGGTCCTTATGGTTATGGTATG-3´	5´-CCACCAACACTGGATTCATCT-3´	103
	AtL1L	LEC1-LIKE	5´-ACAGAGAGTTGGAAGGTGAAAG-3´	5´-TAGGCTCCATACTCGGTCAT-3´	112
	AtLEC2	LEAFY COTYLEDON 2	5´-ACGAGGACGAAAGCAAGAATCTCT-3´	5´-GTGGTTCCTTTCCCTCGACTCATT-3´	95
	AtFUS3	FUSCA 3	5´-ATGATACTCCCGAAGAAAGCCGC-3´	5´-TCCCTTCCTTGCATTCAAGTGCC-3´	91
	AtABI3	ABSCISIC ACID INSENSITIVE 3	5´-GGCAGGGATGGAAACCAGAAAAGA-3´	5´-GGCAAAACGATCCTTCCGAGGTTA-3´	94
Glycolysis	pPFK	Plastidic 6-Phosphofructokinase	5´-TGGTCCGAGGGAGAAGATATAC-3´	5´-TCATTGAGACCAGGGCAAAG-3´	112	Developing seeds of the controls (WT and NT) and transgenic PcWRI1 or PcLEC1 Arabidopsis (See Fig. 10a)
	cPFK	Cytosolic 6-Phosphofructokinase 5	5´-TGGCATTGATGGAGGTTACAG-3´	5´-TCTTGAAGTCCCGAGGATAGT-3´	87
	pPK2	Plastidic pyruvate kinase 2	5´-GACAGTGAGGAGGAAGACAAAG-3´	5´-CAGCTTCAGCCAATTTCCATATC-3´	114
	cPK	Cytosolic pyruvate kinase	5´-GCTCTTTCGTTTGTCCGTAAAG-3´	5´-AATCACACCTTCCTGGTTCTC-3´	97
Acetyl-CoA formation	pPDC-E1-α	Plastidic pyruvate dehydrogenase E1 component subunit alpha	5´-TCTCTGCTCGTGCTGTTATG-3´	5´-CACCAAGCATGTTGTGTTCTT-3´	108	Developing seeds of the controls (WT and NT) and transgenic PcWRI1 or PcLEC1 Arabidopsis (See Fig. 10b)
	pPDC-E1-β	Plastidic pyruvate dehydrogenase E1 component subunit beta	5´-CAGTTTACGATCCCGGTTGT-3´	5´-CCAGGGATGGACTGAAAGTAAG-3´	104
	pPDC-E2	Plastidic pyruvate dehydrogenase E2 component	5´-ATCTCCTCCTCCGGTTACTT-3´	5´-TCTTCCTCGGACCATCTGATA-3´	86
	pPDC-E3	Plastidic pyruvate dehydrogenase E3 component	5´-CAGAGGATGTGTGCCTTCTAAA-3´	5´-GCTGAAACCTGGAGACCAAA-3´	102
	mPDC-E1-α	Mitochondrial pyruvate dehydrogenase E1 component subunit alpha	5´-GGTCGCAGTCAGTTGCTAGA-3´	5´-TGCCTTCGGTAAACTTGGGG-3´	103
	mPDC-E1-β	Mitochondrial pyruvate dehydrogenase E1 component subunit alpha	5´-GGTCGAGAGGATTGCAGGAG-3´	5´-GGTCGAGAGGATTGCAGGAG-3´	97
	mPDC-E2	Mitochondrial pyruvate dehydrogenase E2 component	5´-TGGCACAAAAGGCTCGATCT-3´	5´-TGCGCAGAAATTATCCACAGG-3´	104
	mPDC-E3	Mitochondrial pyruvate dehydrogenase E3 component	5´-ATCCATGAGGCGGTTCTAGC-3´	5´-TGGCAGCTTCCTTGATAGCC-3´	106
FA biosynthesis	α-CT	Acetyl-CoA carboxylase carboxyl transferase subunit alpha	5´-TGCCTACTCCTCACGGATATAG-3´	5´-GCTCCAGGAGTGTCGATAAATG-3´	97	Developing seeds of the controls (WT and NT) and transgenic PcWRI1 or PcLEC1 Arabidopsis (See Fig. 10c)
	β-CT	Acetyl-CoA carboxylase carboxyl transferase subunit beta	5´-AGGATTGACTGACGCTGTTC-3´	5´-TACTACGGATCCCATACTACCC-3´	109
	BCCP1	Biotin carboxyl carrier protein 1	5´-TGGAGACAAAGTGCAGAAGG-3´	5´-TATCGACTACGGTTCCGGTAT-3´	98
	BCCP2	Biotin carboxyl carrier protein 2	5´-GTACCACCAGCTCCAGTTTATC-3´	5´-GGAGTAGGAGAAGGAGGAAGAG-3´	98
	BC	Acetyl-CoA carboxylase biotin carboxyl carrier protein	5´-TTCGGAGAACGCTCTCTTTG-3´	5´-AGTCGCTTTGTCTCCCATAAC-3´	100
	MAT	Malonyl-CoA-ACP transferase	5´-CATGGTTAGTATCATAGGGTTGGACTCAGA-3´	5´-TGGCTTCAACAACTTCGATTCCTTTAAGA-3´	102
	KASI	3-Ketoacyl-acyl carrier protein synthase I	5´-GATGCTTCCAAGTTCCCTACTC-3´	5´-CATCAAGCCTACGCTCATTCT-3´	94
	KASII	3-Ketoacyl-acyl carrier protein synthase II	5´-CGAATTGCGGGAGAGATCAA-3´	5´-GCTGTGAGAAGATAGAGCATGAA-3´	98
	KASIII	3-Ketoacyl-acyl carrier protein synthase III	5´-TCCCACCAGAGAGAGTCATATC-3´	5´-GCTTCTCACTGCCTCATCAA-3´	92
	SAD6	Stearoyl-CoA 9-desaturase	5´-GAAGAAGCACTTCCGACCTATC-3´	5´-GTCCAAGCTCTGGTCCAAATA-3´	107
	FAD2	Fatty acid desaturase 2	5´-GGCCCTTGTACTTAGCCTTT-3´	5´-GCGTTCTCGGTCATTGTAGAT-3´	98
	FAD3	Fatty acid desaturase 2	5´-TTGCTCCAAGCGAGAGAAAG-3´	5´-GTGGACCGAAGACGAAAGATAG-3´	96
	FATA	Fatty acyl-ACP thioesterase A	5´-GAGACTTGGTGTCAGAGTGAAG-3´	5´-TCATCACCCACTTGTTGTAG-3´	102
	FATB	Acyl-ACP Thioesterase B	5´-AGTGCTCCAGTGGGAATAATG-3´	5´-CGATATCGCAACCCGTAACT-3´	121
	FAE1	Fatty acid elongation 1	5´-GCCTCTCGGCTTACCATAAA-3´	5´-GTCGGGTTACGATGTAGAGAAC-3´	124
TAG assembly	LACS8	Long-chain acyl CoA synthetase 8	5´-AGATTCCACCCTGATGGATGTCT-3´	5´-ATGCTCCTCGTGATGGAACAACAA-3´	108	Developing seeds of the controls (WT and NT) and transgenic PcWRI1 or PcLEC1 Arabidopsis (See Fig. 10e)
	LACS9	Long-chain acyl CoA synthetase 9	5´-GGAATTCTCTGAAGATCTCACCA-3´	5´-TCGTCCTAGTTCCCACACAA-3´	110
	GPAT9	sn-G3P acyltransferase 9	5´-GCCTCATGGACCGGAGTTGT	5´-CCAACCCAACCAGGATGCT	112
	LPAAT4	Lysophosphatidyl acyltransferase 4	5´-ACGAGGCAGAATCTTCTGCTTGG	5´-CTGTCAAAGATATTACCCCTGCAAATGT	107
	PAP2	Phosphatidic acid phosphohydrolase 4	5´-GAACTCACCAGCTCTCAGTTTATC-3´	5´-GTGAGTAGGAGAACGGAGGAAGAG-3´	95
	DGAT1	Multiple acyl-CoA:DAG acyltransferase 1	5´-TGACATAAGATCCCTAGCCAATG-3´	5´-GTGGGAGCGACCATGAAATA-3´	99
	PDAT1	Phospholipid:diacylglycerol acyltransferase 1	5´-GAAACAGTACCCGTCCTAAGTG-3´	5´-CGGCGGAGAGTGATTGTATT-3´	117
Oil body formation	OLEO1	OLEOSIN 1	5´-CAACACCTCTGCTCGTTATCT-3´	5´-CAAACCCTCCAGAGGAAAGAA-3´	96	Developing seeds of the controls (WT and NT) and transgenic PcWRI1 or PcLEC1 Arabidopsis (See Fig. 10f)
	OLEO2	OLEOSIN 2	5´-ATGGCGAATGTGGATCGTGATCGG-3´	5´-TTATGAGCCTCTCCTGGCCTTACC-3´	115
	OLEO3	OLEOSIN 3	5´-ATGGCGGATACAGCTAGAGGAACC-3´	5´-TTAAGTAGTGTGCTGGCCACCACGAGT-3´	114
	OLEO4	OLEOSIN 4	5´-ATGGCGGATACACACCGTGTCGAC-3´	5´-TCATGCAGCCGTCGTCCTCCCCTG-3´	109
	OLEO5	OLEOSIN 5	5´-ATGGCGGACCAAACAAGAACCCAT-3´	5´-TTAAGAAACTTGTTGGTGTTGGAC-3´	98
Transcription factors of Pistacia chinensis	PcWRI1	WRINKLED 1 (P. chinensis)	5´-ACAACGAGGCGACAAACA-3´	5´-GGACGAAGACAGTAACCTAACC-3´	101	The seeds of Pistacia chinensis from different accessions (See Fig. 4a)
	PcLEC1	LEAFY COTYLEDON 1 (P. chinensis)	5´-CAAGCTCCCAAGACCATCAA-3´	5´-CTGTGTTTAAGGAGGAGGCAA-3´	98
	PsABI3	ABSCISIC ACID INSENSITIVE 3	5´-ACCTTTTGATTCTCCGCCCA-3´	5´-GCGATCGTAACGCACTGTTG-3´	110
	PcAP2	APETALA 2	5´-GCACCCTTGCCGTTTGATAC-3´	5´-CCTTCTCCTCTACGCGCATC-3´	113
	PcDOF1	DOF ZINC FINGER PROTEIN 1	5´-TGGCCAGAATGAAACTGGGTT-3´	5´-GAAATAAACCGGTGGGTGGC-3´	116
	PcEMF2	EMBRYONIC FLOWER 2	5´-GGAAGACCGAAGGATGCTTGA-3´	5´-CCATCAGCCAAAACCCGTTG-3´	108
	PcFUS3	FUSCA 3	5´-AATCTTCCCAACAAAGCGGC-3´	5´-AATCTTCCCAACAAAGCGGC-3´	107
	PcGL2	GLABRA 2	5´-ACAGCATGTGGGTACTGCAA-3´	5´-GCTGGAGTCACATCCGGTAA-3´	113
	PcHSI2/PcVAL1	HSI2-LIKE1 / VIVIPAROUS2/ABI3-LIKE1	5´-ATTCAGCCTCCAAGTGGCAA-3´	5´-CATGAGGGTTTTGAACCGGC-3´	90
	PcHSL1/PcVAL2	HSI2-LIKE1 / VIVIPAROUS1/ABI3-LIKE2	5´-CCTCGTTATTGGCCCAGGAT-3´	5´-ACCAGCATCACTGGCACTTA-3´	111
	PcHSL2/PcVAL3	HSI2-LIKE2 / VIVIPAROUS1/ABI3-LIKE3	5´-TGTGTGCCAAACAGTGAAGC-3´	5´-CTGTGGCTTCTTGCGTGAAC-3´	100
	PcLEC1	LEAFY COTYLEDON 1	5´-CAAGCTCCCAAGACCATCAA-3´	5´-CTGTGTTTAAGGAGGAGGCAA-3´	98
	PcL1L	LEC1-LIKE	5´-GGTTTTATGGAGGAGCAGGCA-3´	5´-ACACCACCCTGTGATGAACC-3´	94
	PcWRI1	WRINKLED 1	5´-ACAACGAGGCGACAAACA-3´	5´-GGACGAAGACAGTAACCTAACC-3´	101
Endogenous reference genes	ACTIN	ACTIN (Arabidopsis thaliana)	5´-GACCTTAACTCTCCCGCTATG-3´	5´-GAGACACACCATCACCAGAAT-3´	106	Different tissues and developing seeds of the controls (WT and NT) and transgenic PcWRI1 or PcLEC1 Arabidopsis (See Figs. 8-10)
	UBC	Ubiquitin-conjugating enzyme	5´-CTGGGATACCATCCAGAACATC-3´	5´-CTCAAGTGTCCTTCCAGCATAG-3´	97	The seeds of Pistacia chinensis from different accessions (See Fig. 4a)
	RPL32e	Large subunit ribosomal protein L32e	5´-CCGCCACCTCTCTCTTTATTT-3´	5´-GCGCTTCTTGACAATCTTCTTG-3´	102
